# Supplementary material for: The many dimeric faces of Lys49 PLA2‐like proteins: Conformational plasticity and membrane binding drive functional dimer states
Source: Protein Sci. 2026 Jan 20;35(2):e70449. doi: 10.1002/pro.70449 (PMC12817292; doi:10.1002/pro.70449)
Supplement: Supplementary file 1 — Data S1. Supporting Information. Protein thermodynamic stabilities from GdnHCl denaturation experiments, experimental values for quantum yield (QD) and spectral overlap integral (Jλ) for the wild‐type BthTx‐I and mutants. Definition of the vector describing the indole transition dipole moment. Scatter plots for the orientation factor (k 2), time series for the average properties presented in the manuscript and room‐mean‐square deviation heat maps. Representation of the vectors used to calculate azimuth (θ A) and tile (θ T) angles. Figure S10. (A) Eigenvalues and the two first eigenvectors representative of most large amplitude motions sampled through the AT simulations of (B) Assembly 1 and (C) Assembly 2. Assembly 2 displays higher eigenvalues for the first few principal components; indicative of larger amplitude collective motions compared to Assembly 1. The latter shows a faster decay of eigenvalues, reflecting more restricted large‐scale dynamics consistent with the rigid conformational ensemble observed in the AT MD simulations. Figure S11. Animations of the projection of the molecular‐dynamics trajectory onto the two largest eigenvectors obtained from covariance‐matrix diagonalization of atomic positional fluctuations for Assembly 1 and Assembly 2. The animation illustrates the large‐scale collective motion associated with the two largest eigenvalue, shown by displacements along the positive and negative directions of the eigenvector relative to the mean structure. [file PRO-35-e70449-s001.zip]

Archive with 5 entries (5 files):
- Ass1-eigen1.mpg
- Ass1-eigen2.mpg
- Ass2-eigen1.mpg
- Ass2-eigen2.mpg
- Revised-Supplementary-Information-2025.10.25.docx
